# Supplementary material for: First evidence of a palaeo-nursery area of the great white shark
Source: Sci Rep. 2020 May 22;10:8502. doi: 10.1038/s41598-020-65101-1 (PMC7244757; doi:10.1038/s41598-020-65101-1)
Supplement: Supplementary file 1 — Supplementary Information. [file 41598_2020_65101_MOESM1_ESM.xls]

## Sheet: Hoja1
First evidence of a palaeo-nursery area of the great white shark
Jaime A. Villafaña, Sebastian Hernandez, Alonso Alvarado, Kenshu Shimada, Catalina Pimiento, Marcelo M. Rivadeneira, and Jürgen Kriwet
Supplementary Dataset. Fossil teeth of Carcharodon carcharias from Chile and Perú. CW: crown width, CH: crown height, RW: root width, TH: tooth height
Number	CW(mm)	CH(mm)	RH(mm)	RW(mm)	TH(mm)	Jaw	Position	Estimation(cm)	Geological Formation	Locality
SCBUCN-6008	25.381	21.523	-	-	-	Lower	a2	285.005	Coquimbo	Quebrada Camarones, Tongoy, Chile
SCBUCN-6009	13.846	13.746	4.029	13.796	18.529	Upper	L1	200.692	Coquimbo	Quebrada Camarones, Tongoy, Chile
SCBUCN-6010	16.759	20.966	-	-	-	Upper	L4	375.787	Coquimbo	Quebrada Camarones, Tongoy, Chile
SCBUCN-6011	23.952	20.718	7.425	24.7	28.023	Upper	L5	540.784	Coquimbo	Quebrada Camarones, Tongoy, Chile
SCBUCN-6012	-	19.509	-	-	-	Upper	L5	508.889	Coquimbo	Quebrada Camarones, Tongoy, Chile
SCBUCN-6013	13.846	13.746	4.029	13.796	18.529	Lower	l1	249.651	Coquimbo	Quebrada Camarones, Tongoy, Chile
SCBUCN-6014	21.148	22.426	8.658	-	-	Lower	i1	384.291	Coquimbo	Quebrada Camarones, Tongoy, Chile
SCBUCN-6015	18	17.778	-	-	-	Lower	l3	415.85	Coquimbo	Quebrada Camarones, Tongoy, Chile
SCBUCN-6016	18.175	17.053	-	-	-	Lower	l3	397.629	Coquimbo	Quebrada Camarones, Tongoy, Chile
SCBUCN-6017	35.479	40.171	-	-	-	Upper	L2	544.528	Coquimbo	Quebrada Camarones, Tongoy, Chile
SCBUCN-6018	10.731	17.072	5.489	14.755	23.413	Lower	a1	246.071	Coquimbo	Quebrada Camarones, Tongoy, Chile
SCBUCN-6019	19.221	20	7.419	20.431	26.559	Lower	i1	341.555	Coquimbo	Quebrada Camarones, Tongoy, Chile
SCBUCN-6020	22.401	23.586	6.615	22.401	30.099	Upper	L4	422.051	Coquimbo	Quebrada Camarones, Tongoy, Chile
SCBUCN-6021	28.217	27.378	9.301	29.057	36.084	Upper	L4	489.01	Coquimbo	Quebrada Camarones, Tongoy, Chile
SCBUCN-6022	31.95	35.98	11.45	33.576	45.985	Upper	A2	433.306	Coquimbo	Quebrada Camarones, Tongoy, Chile
MALS P - 113	9	5	4	10	10	Lower	l5	203.19	Coquimbo	La Cantera Baja, Coquimbo, Chile
MALS P - 119	16	18	-	-	-	Upper	I1	302.446	Coquimbo	Quebrada Las Rosas, Coquimbo, Chile
MALS P - 126	15	19	-	-	-	Upper	A1	224.152	Coquimbo	Quebrada Las Rosas, Coquimbo, Chile
MALS P - 128	16	15	6	19	24	Lower	a2	196.312	Coquimbo	Quebrada Las Rosas, Coquimbo, Chile
MALS P - 129	26	23	15	29	38	Lower	a2	305.088	Coquimbo	Quebrada Las Rosas, Coquimbo, Chile
MALS P - 130	19	18	8	20	25	Lower	i1	306.323	Coquimbo	Quebrada Las Rosas, Coquimbo, Chile
MALS P - 141	19	23	10	20	32	Lower	a2	305.088	Coquimbo	La Herradura, Coquimbo, Chile
MALS P - 142	14	20	-	-	-	Upper	A2	239.9	Coquimbo	La Herradura, Coquimbo, Chile
MALS P - 144	18	19	7	19	25	Upper	A2	227.797	Coquimbo	La Herradura, Coquimbo, Chile
MALS P - 147	15	19	-	-	-	Upper	A1	224.152	Coquimbo	La Herradura, Coquimbo, Chile
MALS P - 149	18	15	8	19	23	Lower	l2	289.191	Coquimbo	La Herradura, Coquimbo, Chile
MALS P - 150	17	14	7	19	21	Upper	L2	192.973	Coquimbo	La Herradura, Coquimbo, Chile
MALS P - 152	15	15	7	-	21	Upper	I1	255.232	Coquimbo	La Herradura, Coquimbo, Chile
MALS P - 153	13	14	6	17	21	Lower	a2	182.715	Coquimbo	La Herradura, Coquimbo, Chile
MALS P - 155	21	31	-	-	-	Upper	A1	362.416	Coquimbo	La Herradura, Coquimbo, Chile
MALS P - 159	16	19	6	-	22	Upper	A2	227.797	Coquimbo	La Herradura, Coquimbo, Chile
MALS P - 160	17	18	6	-	23	Upper	A2	215.694	Coquimbo	La Herradura, Coquimbo, Chile
MALS P - 162	10	15	7	-	22	Lower	l1	271.517	Coquimbo	La Herradura, Coquimbo, Chile
MALS P - 164	20	19	7	-	25	Upper	L2	260.138	Coquimbo	La Herradura, Coquimbo, Chile
MALS P - 168	15	18	8	18	29	Lower	a2	237.103	Coquimbo	La Herradura, Coquimbo, Chile
MALS P - 170	22	22	7	-	29	Upper	A2	264.106	Coquimbo	La Herradura, Coquimbo, Chile
MALS P - 171	18	22	7	-	30	Lower	a1	319.474	Coquimbo	La Herradura, Coquimbo, Chile
MALS P - 172	12	17	7	-	24	Lower	a2	223.506	Coquimbo	La Herradura, Coquimbo, Chile
MALS P - 176	16	15	7	17	23	Upper	L2	206.406	Coquimbo	La Herradura, Coquimbo, Chile
MALS P - 177	15	15	6	16	21	Upper	A1	178.064	Coquimbo	La Herradura, Coquimbo, Chile
MALS P - 178	20	25	8	22	34	Upper	A1	293.284	Coquimbo	La Herradura, Coquimbo, Chile
MALS P - 179	16	14	7	17	20	Upper	L2	192.973	Coquimbo	La Herradura, Coquimbo, Chile
MALS P - 180	18	22	10	23	35	Lower	a2	291.491	Coquimbo	La Herradura, Coquimbo, Chile
MALS P - 182	11	13	5	12	18	Lower	l1	236.643	Coquimbo	La Herradura, Coquimbo, Chile
MALS P - 183	13	20	-	-	-	Lower	a2	264.297	Coquimbo	La Herradura, Coquimbo, Chile
MALS P - 186	33	34	14	-	47	Upper	A1	396.982	Coquimbo	La Herradura, Coquimbo, Chile
MALS P - 189	20	15	9	21	23	Upper	L4	270.439	Coquimbo	La Herradura, Coquimbo, Chile
MALS P - 190	17	16	7	19	22	Upper	A2	191.488	Coquimbo	La Herradura, Coquimbo, Chile
MALS P - 191	17	22	6	18	27	Upper	A1	258.718	Coquimbo	La Herradura, Coquimbo, Chile
MALS P - 192	15	19	7	16	26	Lower	i1	323.939	Coquimbo	La Herradura, Coquimbo, Chile
MALS P - 194	22	25	8	-	33	Upper	A1	293.284	Coquimbo	La Herradura, Coquimbo, Chile
MALS P - 195	12	18	-	-	-	Lower	a2	237.103	Coquimbo	La Herradura, Coquimbo, Chile
MALS P - 196	20	20	8	-	28	Lower	a1	289.684	Coquimbo	La Herradura, Coquimbo, Chile
MALS P - 197	16	22	-	-	-	Upper	A1	258.718	Coquimbo	La Herradura, Coquimbo, Chile
MALS P - 78	10	5	5	11	11	Upper	L7	297.764	Coquimbo	La Cantera Baja, Coquimbo, Chile
MALS P - 79	19	16	7	20	23	Upper	L3	233.265	Coquimbo	La Cantera Baja, Coquimbo, Chile
MALS P - 80	18	18	7	20	26	Upper	L2	246.705	Coquimbo	La Cantera Baja, Coquimbo, Chile
MALS P - 82	20	18	7	21	27	Lower	l2	346.803	Coquimbo	La Cantera Baja, Coquimbo, Chile
MALS P - 83	-	18	8	-	28	Upper	A1	212.63	Coquimbo	La Cantera Baja, Coquimbo, Chile
MALS P - 84	22	20	7	22	28	Upper	L2	273.571	Coquimbo	La Cantera Baja, Coquimbo, Chile
MALS P - 85	21	24	7	24	33	Upper	A1	281.762	Coquimbo	La Cantera Baja, Coquimbo, Chile
MALS P - 86	24	22	11	27	34	Upper	A2	264.106	Coquimbo	La Cantera Baja, Coquimbo, Chile
MALS P - 87	30	25	12	31	38	Upper	L2	340.736	Coquimbo	La Cantera Baja, Coquimbo, Chile
MALS P - 88	28	28	11	30	41	Upper	A2	336.724	Coquimbo	La Cantera Baja, Coquimbo, Chile
MALS P - 89	23	26	10	27	41	Lower	a1	379.054	Coquimbo	La Cantera Baja, Coquimbo, Chile
MALS P - 90	29	32	11	-	45	Upper	A1	373.938	Coquimbo	La Cantera Baja, Coquimbo, Chile
MALS P - 91	30	31	14	33	47	Lower	a1	453.529	Coquimbo	La Cantera Baja, Coquimbo, Chile
MALS P-148	11	11	6	12	17	Lower	a1	155.629	Coquimbo	La Herradura, Coquimbo, Chile
MALS P-151	12	13	4	-	17	Upper	A1	155.02	Coquimbo	La Herradura, Coquimbo, Chile
MPC-227(1)	31.145	33.976	5.843	37.349	47.39	Lower	a1	497.857	Bahia Inglesa	Mina Fosforita, Caldera, Chile
MPC-227(10)	28.298	30.252	9.265	28.361	38.508	Lower	a1	442.388	Bahia Inglesa	Mina Fosforita, Caldera, Chile
MPC-227(11)	30.062	34.369	-	-	-		L3	500.534	Bahia Inglesa	Mina Fosforita, Caldera, Chile
MPC-227(12)	31.097	36.698	5.925	31.724	42.132	Upper	A2	441.996	Bahia Inglesa	Mina Fosforita, Caldera, Chile
MPC-227(2)	26.31	30.476	5.298	23.175	36.032		A2	366.691	Bahia Inglesa	Mina Fosforita, Caldera, Chile
MPC-227(3)	30	36.102	-	-	-	Upper	L2	489.869	Bahia Inglesa	Mina Fosforita, Caldera, Chile
MPC-227(4)	20.958	27.964	5.269	22.335	34.611	Upper	A1	327.435	Bahia Inglesa	Mina Fosforita, Caldera, Chile
MPC-227(7)	21.151	29.603	-	-	-	Upper	A1	346.32	Bahia Inglesa	Mina Fosforita, Caldera, Chile
MPC-227(8)	29.254	39.522	10.388	-	50.945	Upper	L1	566.634	Bahia Inglesa	Mina Fosforita, Caldera, Chile
MPC-227B(1)	22.885	27.352	7.425	26.621	37.21	Lower	a2	364.262	Bahia Inglesa	Mina Fosforita, Caldera, Chile
MPC-227B(10)	33.106	35.632	8.741	38.2	44.356	Upper	L1	511.408	Bahia Inglesa	Mina Fosforita, Caldera, Chile
MPC-227B(11)	21.81	33	6.17	22.103	40.18	Lower	a1	483.319	Bahia Inglesa	Mina Fosforita, Caldera, Chile
MPC-227B(12)	35.685	40.915	10.331	37.423	50.215	Upper	L2	554.522	Bahia Inglesa	Mina Fosforita, Caldera, Chile
MPC-227B(2)	23	24.75	7.652	24.961	33	Upper	L4	442.605	Bahia Inglesa	Mina Fosforita, Caldera, Chile
MPC-227B(3)	31.831	37.545	8.59	-	-	Upper	a2	502.856	Bahia Inglesa	Mina Fosforita, Caldera, Chile
MPC-227B(4)	20.801	24.412	5.923	21.11	31.365	Lower	I1	403.358	Bahia Inglesa	Mina Fosforita, Caldera, Chile
MPC-227B(5)	28.709	27	4.603	26.005	33.22	Upper	L5	706.509	Bahia Inglesa	Mina Fosforita, Caldera, Chile
MPC-227B(6)	33.814	28.903	6.702	27	35.44	Upper	L3	421.003	Bahia Inglesa	Mina Fosforita, Caldera, Chile
MPC-227B(7)	31.682	31	9.605	37.627	4.71	Upper	L2	421.334	Bahia Inglesa	Mina Fosforita, Caldera, Chile
MPC-227B(9)	29.591	28.624	5.943	32.521	36.734	Upper	l1	509.079	Bahia Inglesa	Mina Fosforita, Caldera, Chile
MPC-227C(1)	15.19	21.941	3.354	16.709	27.025	Lower	a1	318.595	Bahia Inglesa	Mina Fosforita, Caldera, Chile
MPC-227C(10)	15.425	17.854	2.874	17.004	22.794	Lower	i1	303.751	Bahia Inglesa	Mina Fosforita, Caldera, Chile
MPC-227C(11)	19.433	21.215	4.373	19.676	27.692	Lower	a2	280.817	Bahia Inglesa	Mina Fosforita, Caldera, Chile
MPC-227C(2)	14.228	18.293	3.902	16.463	27.378	Lower	a2	241.087	Bahia Inglesa	Mina Fosforita, Caldera, Chile
MPC-227C(3)	17.854	17.004	-	-	-	Upper	L4	305.826	Bahia Inglesa	Mina Fosforita, Caldera, Chile
MPC-227C(4)	16.286	15.673	4.286	17.816	20.694	Upper	L4	282.323	Bahia Inglesa	Mina Fosforita, Caldera, Chile
MPC-227C(5)	16.057	11.829	4.228	17.012	17.134	Upper	L6	521.96	Bahia Inglesa	Mina Fosforita, Caldera, Chile
MPC-227C(6)	20.365	19.088	-	20.304	24.742	Upper	I1	319.569	Bahia Inglesa	Mina Fosforita, Caldera, Chile
MPC-227C(7)	20	17.082	5.289	20.628	22.452	Upper	L5	444.862	Bahia Inglesa	Mina Fosforita, Caldera, Chile
MPC-227C(8)	15.579	13.689	4.665	16.463	19.329	Lower	l4	430.225	Bahia Inglesa	Mina Fosforita, Caldera, Chile
MPC-227C(9)	18.866	17.085	4.372	22.551	24.373	Lower	l1	307.873	Bahia Inglesa	Mina Fosforita, Caldera, Chile
MPC-227D(10)	12.187	11.607	2.879	12.835	15.156	Lower	L1	170.325	Bahia Inglesa	Mina Fosforita, Caldera, Chile
MPC-227D(11)	12.539	10.764	4.449	13.888	16.348	Lower	l5	521.72	Bahia Inglesa	Mina Fosforita, Caldera, Chile
MPC-227D(12)	13.878	13.061	4.014	15.714	20.102	Upper	I1	224.716	Bahia Inglesa	Mina Fosforita, Caldera, Chile
MPC-227D(13)	14.73	13.514	4.212	15.608	19.426	Upper	l4	424.063	Bahia Inglesa	Mina Fosforita, Caldera, Chile
MPC-227D(14)	15.806	13.703	4.074	16.892	18.785	Upper	I1	234.82	Bahia Inglesa	Mina Fosforita, Caldera, Chile
MPC-227D(2)	20.537	22.55	5.022	21.924	28.77	Upper	L3	328.567	Bahia Inglesa	Mina Fosforita, Caldera, Chile
MPC-227D(3)	13.655	12.915	4.145	15.168	17.253	Upper	L5	334.933	Bahia Inglesa	Mina Fosforita, Caldera, Chile
MPC-227D(4)	14.262	21.208	3.289	15.839	27.069	Lower	a1	307.677	Bahia Inglesa	Mina Fosforita, Caldera, Chile
MPC-227D(5)	17.114	15.268	4.72	17.383	20.436	Upper	L4	275.171	Bahia Inglesa	Mina Fosforita, Caldera, Chile
MPC-227D(6)	12.141	17.926	1.76	13.049	23.105	Lower	a1	258.792	Bahia Inglesa	Mina Fosforita, Caldera, Chile
MPC-227D(7)	15.973	13.859	3.826	17.282	19.228	Lower	l3	317.357	Bahia Inglesa	Mina Fosforita, Caldera, Chile
MPC-227D(8)	16.537	12.628	4.777	18.608	19.978	Upper	L6	562.074	Bahia Inglesa	Mina Fosforita, Caldera, Chile
MPC-227D(9)	12.252	12.027	3.986	12.635	16.081	Lower	l2	232.098	Bahia Inglesa	Mina Fosforita, Caldera, Chile
MPC-234(A)	21.92	18.453	7.573	23.307	24.8	Upper	L5	481.031	Bahia Inglesa	Mina Fosforita, Caldera, Chile
MPC-234(B)	25.147	25.576	6.863	27.185	33.137	Upper	L1	368.642	Bahia Inglesa	Mina Fosforita, Caldera, Chile
MPC-234(C)	26.022	28.871	9.14	27.204	35.591	Upper	L2	392.735	Bahia Inglesa	Mina Fosforita, Caldera, Chile
MPC-334(A)	25	24	6.732	25	31		L5	627.366	Bahia Inglesa	Norte Bahia Caldera, Caldera, Chile
MPC-334(B)	26.667	27.228	7.768	27.453	35.032		I1	447.676	Bahia Inglesa	Norte Bahia Caldera, Caldera, Chile
MPC-334(C)	28.113	28.225	6.423	30.704	36.563		L4	503.966	Bahia Inglesa	Norte Bahia Caldera, Caldera, Chile
MPC-335	19.348	28.167	6.965	25.01	42.037		a1	411.331	Bahia Inglesa	Norte Bahia Caldera, Caldera, Chile
MPC-336	23.711	22.835	5.966	26.753	31.34		l2	439.654	Bahia Inglesa	Norte Bahia Caldera, Caldera, Chile
MPC-337	20.163	15	5.936	21.972	21.708		L6	681.16	Bahia Inglesa	Norte Bahia Caldera, Caldera, Chile
MPC-46(1)	28.131	33.155	9.496	35.252	50.781	Lower	a1	485.628	Bahia Inglesa	Mina Fosforita, Caldera, Chile
MPC-46(10)	10.957	14.478	3.359	14.772	18.261	Upper	I1	247.017	Bahia Inglesa	Mina Fosforita, Caldera, Chile
MPC-46(11)	29.91	33.672	8.517	31.025	41.075	Upper	L2	457.227	Bahia Inglesa	Mina Fosforita, Caldera, Chile
MPC-46(12)	28.253	24.277	7.952	30.994	32.771	Upper	L4	434.252	Bahia Inglesa	Mina Fosforita, Caldera, Chile
MPC-46(13)	19.12	18.982	5.782	22.682	2.618	Lower	l1	340.951	Bahia Inglesa	Mina Fosforita, Caldera, Chile
MPC-46(14)	-	41.116	11.116	40.04	53.845	Upper	A1	478.973	Bahia Inglesa	Mina Fosforita, Caldera, Chile
MPC-46(15)	42.943	41.682	13.133	-	53.894	Upper	L1	597.299	Bahia Inglesa	Mina Fosforita, Caldera, Chile
MPC-46(16)	41.584	47.168	16.396	46.277	66.059	Upper	A1	548.704	Bahia Inglesa	Mina Fosforita, Caldera, Chile
MPC-46(2)	27.156	30.275	6.177	27.992	38.807	Upper	A2	364.258	Bahia Inglesa	Mina Fosforita, Caldera, Chile
MPC-46(3)	22.51	23.429	6.072	24.143	31.316	Lower	a2	310.921	Bahia Inglesa	Mina Fosforita, Caldera, Chile
MPC-46(4)	42.988	51.994	13.354	44.513	66.151	Upper	A2	627.123	Bahia Inglesa	Mina Fosforita, Caldera, Chile
MPC-46(5)	21.986	25.561	7.448	24.25	32.354	Upper	L2	348.272	Bahia Inglesa	Mina Fosforita, Caldera, Chile
MPC-46(6)	27.771	28.797	8.284	29.428	36.243	Upper	L3	419.461	Bahia Inglesa	Mina Fosforita, Caldera, Chile
MPC-46(7)	24.291	24.961	8.15	27.697	37.933	Lower	a1	363.578	Bahia Inglesa	Mina Fosforita, Caldera, Chile
MPC-46(8)	32.45	34.518	9.197	34.539	44.759	Upper	L2	468.591	Bahia Inglesa	Mina Fosforita, Caldera, Chile
MPC-46(9)	29.821	38.367	8.924	30.677	46.614	Upper	A1	447.299	Bahia Inglesa	Mina Fosforita, Caldera, Chile
MPC-587(1)	24.094	28.257	6.48	27.088	37.24	Upper	L2	384.487	Bahia Inglesa	Caldera, Chile
MPC-587(2)	26.241	23.026	5.556	29.74	31.489	Upper	L4	412.162	Bahia Inglesa	Caldera, Chile
MPC-587(3)	23.991	27.465	6.849	25.258	33.85	Upper	A1	321.686	Bahia Inglesa	Caldera, Chile
MPC-587(4)	23.208	22.547	5.625	25.66	28.726	Upper	L1	325.64	Bahia Inglesa	Caldera, Chile
MPC-587(5)	33.05	28.794	8.44	36.596	39.362	Upper	L3	419.417	Bahia Inglesa	Caldera, Chile
MPC-587(6)	29.858	36.738	10.284	31.844	46.099	Upper	A1	428.529	Bahia Inglesa	Caldera, Chile
MPC-587(7)	23.396	30.566	5.448	23.537	37.995	Upper	A1	357.415	Bahia Inglesa	Caldera, Chile
MPC-587(8)	22.535	28.638	6.18	24.178	35.821	Upper	a1	418.347	Bahia Inglesa	Caldera, Chile
MPC-588(1)	26.265	22.53	6.205	27.048	31.024	Upper	I1	373.739	Bahia Inglesa	Caldera, Chile
MPC-588(2)	22.999	23.166	5.854	24.582	29.457	Upper	L3	337.53	Bahia Inglesa	Caldera, Chile
MPC-588(3)	22	23.72	3.88	23.68	29.36	Upper	L1	342.293	Bahia Inglesa	Caldera, Chile
MPC-588(4)	17.581	19.032	4.617	22.5	28.629	Lower	i1	324.503	Bahia Inglesa	Caldera, Chile
MPC-588(5)	23.52	23.22	6.63	26.34	30.96	Upper	L3	338.316	Bahia Inglesa	Caldera, Chile
MPC-588(6)	22.857	27.321	6.111	23.611	34.345	Upper	L2	371.914	Bahia Inglesa	Caldera, Chile
MPC-588(7)	25.257	27.069	7.654	26.284	36.556	Upper	l2	520.964	Bahia Inglesa	Caldera, Chile
MPC-588(8)	21.27	17.778	4.896	25.119	23.571	Upper	L1	257.934	Bahia Inglesa	Caldera, Chile
SMNS-55848-A(1)	29.13	35.652	13.043	33.333	52.029	Lower	a1	522.821	Pisco	Sacaco, Peru
SMNS-55848-A(10)	19.259	25.63	9.63	21.926	38.667	Lower	a2	340.848	Pisco	Sacaco, Peru
SMNS-55848-A(2)	40	43.504	15.766	41.022	57.664	Upper	A1	506.487	Pisco	Sacaco, Peru
SMNS-55848-A(3)	24.155	26.57	8.019	27.826	37.101	Lower	l2	511.381	Pisco	Sacaco, Peru
SMNS-55848-A(4)	29.7	38.025	11.475	31.725	51.3	Lower	a2	509.383	Pisco	Sacaco, Peru
SMNS-55848-A(5)	15.606	23.182	-	-	-	Lower	a1	337.08	Pisco	Sacaco, Peru
SMNS-55848-A(6)	19.394	22.727	9.545	31.212	36.97	Lower	l2	437.58	Pisco	Sacaco, Peru
SMNS-55848-A(7)	22.985	27.761	9.701	-	-	Lower	a1	405.284	Pisco	Sacaco, Peru
SMNS-55848-A(8)	20.308	25.077	7.846	21.692	35.231	Upper	A1	294.171	Pisco	Sacaco, Peru
SMNS-55848-A(9)	29.692	33.538	11.231	30.769	44.769	Upper	A1	391.659	Pisco	Sacaco, Peru
SMNS-55848-C(1)	28.487	31.092	10.252	30.42	43.782	Upper	A2	374.146	Pisco	Sacaco, Peru
SMNS-55848-C(10)	20.133	25.088	7.232	23.481	39.999	Lower	a2	333.479	Pisco	Sacaco, Peru
SMNS-55848-C(2)	18.695	16.377	6.522	21.449	24.42	Upper	L4	294.754	Pisco	Sacaco, Peru
SMNS-55848-C(3)	19.854	21.752	6.424	23.139	29.927	Upper	A1	255.861	Pisco	Sacaco, Peru
SMNS-55848-C(4)	28.442	26.104	9.74	-	38.831	Upper	L2	355.566	Pisco	Sacaco, Peru
SMNS-55848-C(5)	22.163	28.524	6.711	27.903	38.94	Lower	a2	380.198	Pisco	Sacaco, Peru
SMNS-55848-C(6)	19.648	16.403	8.508	23.42	27.631	Lower	l3	381.293	Pisco	Sacaco, Peru
SMNS-55848-C(7)	24.252	20.523	9.814	28.102	31.34	Lower	a2	271.408	Pisco	Sacaco, Peru
SMNS-55848-C(8)	17.4	13.533	6	-	20.267	Upper	L5	351.236	Pisco	Sacaco, Peru
SMNS-55848-C(9)	11.409	18.054	7.114	19.195	31.208	Lower	a1	260.698	Pisco	Sacaco, Peru
SMNS-55848-E(1)	34.57	37.782	11.262	36.099	48.413	Upper	A1	440.558	Pisco	Sacaco, Peru
SMNS-55848-E(10)	19	18	-	-	-	Lower	l3	212.63	Pisco	Sacaco, Peru
SMNS-55848-E(2)	20.304	18.36	5.875	23.27	25.019	Upper	L1	266.197	Pisco	Sacaco, Peru
SMNS-55848-E(3)	16.846	19.288	5.923	19.885	25.038	Upper	L3	281.105	Pisco	Sacaco, Peru
SMNS-55848-E(4)	23.79	27.714	7.1	24.019	33.6	Upper	A2	333.263	Pisco	Sacaco, Peru
SMNS-55848-E(5)	29.079	26.813	8.187	31.231	35.267	Upper	L2	365.09	Pisco	Sacaco, Peru
SMNS-55848-E(6)	14.683	14.797	5.08	15.535	19.896	Lower	l2	285.293	Pisco	Sacaco, Peru
SMNS-55848-E(7)	27.519	22.074	7.803	27.443	28.352	Upper	L3	321.641	Pisco	Sacaco, Peru
SMNS-55848-E(8)	18.057	23.142	-	-	-	Upper	A2	277.928	Pisco	Sacaco, Peru
SMNS-55848-E(9)	27.319	26.521	8.479	29.087	33.669	Upper	L2	361.168	Pisco	Sacaco, Peru
SMNS-55848-G(1)	16.81	23.065	6.774	21.147	32.097	Lower	a1	335.337	Pisco	Sacaco, Peru
SMNS-55848-G(10)	33.066	32.628	11.825	-	-	Upper	L2	443.203	Pisco	Sacaco, Peru
SMNS-55848-G(2)	24.112	21.302	6.824	26.815	27.904	Lower	i1	364.491	Pisco	Sacaco, Peru
SMNS-55848-G(3)	23.032	19.206	7.148	24.386	26.534	Upper	L4	344.709	Pisco	Sacaco, Peru
SMNS-55848-G(4)	22.343	19.509	8.32	26.594	28.61	Upper	L4	350.059	Pisco	Sacaco, Peru
SMNS-55848-G(5)	21.703	27.445	6.798	24.348	33.46	Upper	A1	321.455	Pisco	Sacaco, Peru
SMNS-55848-G(6)	15.054	16.76	5.09	16.949	22.798	Lower	i1	284.479	Pisco	Sacaco, Peru
SMNS-55848-G(7)	24.785	31.541	-	-	-	Upper	A1	368.649	Pisco	Sacaco, Peru
SMNS-55848-G(8)	22.917	18.234	7.147	25.453	25.91	Upper	L4	327.545	Pisco	Sacaco, Peru
SMNS-55848-G(9)	18.296	16.17	6.242	18.646	21.39	Upper	L5	420.803	Pisco	Sacaco, Peru
SMNS-55848-I(1)	19.252	17.687	4.898	23.129	22.585	Upper	L1	256.642	Pisco	Sacaco, Peru
SMNS-55848-I(10)	14.154	18.308	6.923	21.385	32.462	Lower	a1	264.482	Pisco	Sacaco, Peru
SMNS-55848-I(2)	19.468	17.979	6.702	19.362	24.894	Lower	l4	581.276	Pisco	Sacaco, Peru
SMNS-55848-I(3)	21.111	28.586	-	-	-	Upper	A1	334.602	Pisco	Sacaco, Peru
SMNS-55848-I(4)	21.075	20.001	9.247	26.953	30.179	Lower	l2	385.23	Pisco	Sacaco, Peru
SMNS-55848-I(5)	18	22.519	6.074	20.296	29.111	Upper	A2	270.387	Pisco	Sacaco, Peru
SMNS-55848-I(6)	25.73	30.162	8.649	26.162	37.946	Upper	A1	352.761	Pisco	Sacaco, Peru
SMNS-55848-I(7)	16.316	15.789	4.526	21.263	21.965	Upper	L1	229.696	Pisco	Sacaco, Peru
SMNS-55848-I(8)	22.021	27.234	-	-	-	Upper	A2	327.453	Pisco	Sacaco, Peru
SMNS-55848-I(9)	21.042	21.25	6.458	23.438	29.167	Upper	L1	307.226	Pisco	Sacaco, Peru
SMNS-55848-K(1)	21.733	21.133	8.2	26.533	29.933	Lower	I1	351.753	Pisco	Sacaco, Peru
SMNS-55848-K(10)	17.25	24.125	8.5	22.5	36.625	Lower	a2	320.385	Pisco	Sacaco, Peru
SMNS-55848-K(2)	19.448	15.951	-	-	-	Upper	L6	728.905	Pisco	Sacaco, Peru
SMNS-55848-K(3)	23.091	29.818	8.909	28.364	43.636	Lower	a2	397.792	Pisco	Sacaco, Peru
SMNS-55848-K(4)	22.047	19.758	7.108	22.649	26.504	Upper	L4	354.456	Pisco	Sacaco, Peru
SMNS-55848-K(5)	13.012	11.004	4.257	13.575	16.546	Lower	l4	335.686	Pisco	Sacaco, Peru
SMNS-55848-K(6)	27.778	37.222	-	-	-	Upper	A1	434.106	Pisco	Sacaco, Peru
SMNS-55848-K(7)	25.983	32.786	-	-	-	Upper	A2	394.649	Pisco	Sacaco, Peru
SMNS-55848-K(8)	21.21	22.016	-	-	-	Lower	l1	393.855	Pisco	Sacaco, Peru
SMNS-55848-K(9)	33.886	31.336	13.117	40.324	44.696	Upper	L2	425.847	Pisco	Sacaco, Peru
SMNS-55848-M(10)	16.428	19.603	8.651	27.301	35.872	Lower	a1	283.771	Pisco	Sacaco, Peru
SMNS-55848-M(2)	20.595	23.333	-	-	-	Upper	L2	318.343	Pisco	Sacaco, Peru
SMNS-55848-M(4)	16.31	14.762	5.476	17.619	21.905	Lower	i1	249.282	Pisco	Sacaco, Peru
SMNS-55848-M(5)	23.415	27.073	-	-	-	Upper	A2	325.505	Pisco	Sacaco, Peru
SMNS-55848-M(6)	31.463	41.585	13.415	36.22	55.854	Lower	a1	611.193	Pisco	Sacaco, Peru
SMNS-55848-M(8)	16.985	23.81	-	-	-	Lower	a1	346.434	Pisco	Sacaco, Peru
SMNS-55848-M(9)	34.839	43.871	-	-	-	Upper	A2	528.811	Pisco	Sacaco, Peru
SMNS-55848-O(10)	11.77	12.87	4.65	14.32	17.87	Lower	i1	215.953	Pisco	Sacaco, Peru
SMNS-55848-O(3)	24.73	24.97	7.92	25.39	30.84	Upper	L3	363.778	Pisco	Sacaco, Peru
SMNS-55848-O(4)	14.58	13.48	6	16.67	19.69	Upper	L5	349.838	Pisco	Sacaco, Peru
SMNS-55848-O(5)	22.88	27.45	7.3	24.11	33.93	Upper	L2	373.647	Pisco	Sacaco, Peru
SMNS-55848-O(6)	20.89	17.56	6.55	22.16	23.88	Upper	L1	254.839	Pisco	Sacaco, Peru
SMNS-55848-O(7)	37.04	32.63	-	-	-	Lower	I1	532.693	Pisco	Sacaco, Peru
SMNS-55848-O(8)	23.05	27.53	8.59	24.96	34.27	Upper	L2	374.721	Pisco	Sacaco, Peru
SMNS-55848-O(9)	20.76	21	8.49	20.62	26.6	Upper	L1	303.677	Pisco	Sacaco, Peru
SMNS-55848-Q(2)	22.75	21.25	7.875	23.833	29.583	Lower	I1	353.594	Pisco	Sacaco, Peru
SMNS-55848-Q(3)	17.179	15.898	4.872	20.684	23.419	Upper	L1	231.244	Pisco	Sacaco, Peru
SMNS-55848-Q(4)	21.639	19.672	7.541	26.312	29.672	Lower	l1	352.983	Pisco	Sacaco, Peru
SMNS-55848-Q(5)	22.792	22.833	8	24.833	32.667	Upper	L2	311.627	Pisco	Sacaco, Peru
SMNS-55848-Q(6)	19.637	16.262	5.919	21.682	24.548	Upper	L1	236.412	Pisco	Sacaco, Peru
